# Supplementary material for: Performance of artificial intelligence in diabetic retinopathy screening: a systematic review and meta-analysis of prospective studies
Source: Front Endocrinol (Lausanne). 2023 Jun 13;14:1197783. doi: 10.3389/fendo.2023.1197783 (PMC10296189; doi:10.3389/fendo.2023.1197783)
Supplement: Supplementary file 1 [file DataSheet_1.xlsx]

## Sheet: figure 2,3 and included studies
																							Case selection			Evaluation of clinical applicability of case selection	Evaluation test		Evaluation of clinical applicability of trials to be evaluated	gold standard		Evaluation of the clinical applicability of the gold standard	Case flow and progress
number	author	year	reference standard	types of DR	DR GROUP	control group	total number of eyes	sample size	the source of patients	sensitivity	specificity	TP	FP	FN	TN	additional information	country	Database or not verification	the quality of included studies	pixels	Image Angle	algorithm	A Whether continuous or random cases were included	B Whether case-control study designs were avoided	C Investigate whether inappropriate exclusions are avoided	How well the relevant included patients and backgrounds matched the evaluation questions	A Whether the results of the trial to be evaluated were interpreted without knowing the results of the gold standard experiment	B If a threshold is used, then he did the research beforehand	Evaluation of the implementation of tests to be evaluated and the match between interpretation and evaluation problems	A Whether the gold standard correctly identifies the target disease state	B Gold standard results are interpreted using blind method	The match between the objective condition defined by the gold standard and the evaluation question	A The appropriate interval between the experiment to be evaluated and the gold standard	B Whether all patients received only one gold standard	C Whether all cases were included in the analysis
1	Marc, B.	2021	four expert retina ophthalmologists	any DR	2359	11827	14186	1	Health Care Area	0.9792	0.9991	2309.93	10.6443	49.0672	11816.4		Spain	yes	low		45	convolutional neuronal network	yes	yes	yes	low	yes	yes	low	yes	yes	low	not clear	yes	no
				RDR	1503	12683	14186	1	Health Care Area	0.967	0.9992	1453.4	10.1464	49.599	12672.9		Spain		low		45	convolutional neuronal network
2	IPP, E.	2019	Wisconsin Reading Center	mtmDR	310	1391	1701	1	primary care and eye care facilities	0.955	0.85	296.05	208.65	13.95	1182.35		US	no	high			machine learning	yes	yes	yes	low	yes	yes	low	yes	yes	low	not clear	yes	no
				vtDR	63	1614	1677	1	primary care and eye care facilities	0.951	0.89	59.913	177.54	3.087	1436.46		US		high			machine learning
3	Dai L	2021
4	Joan, M.	2022	retinal specialist	any DR	772	16434	17206	1	community	0.7208	0.8565	556.458	2358.28	215.542	14075.7		UK	no	medium			deep neural network	yes	yes	yes	low	yes	yes	low	yes	yes	low	not clear	yes	yes
5	Gulshan, V.	2019	retinal specialist	mtmDR	692	1213	1905	1	eye care centers	0.889	0.922	615.188	94.614	76.812	1118.39		India		high		40-45	neural network	yes	yes	yes	low	yes	yes	low	yes	yes	low	not clear	yes	yes
				VTDR	429	1517	1946	1	eye care centers	0.974	0.907	417.846	141.081	11.154	1375.92				high		40-45	neural network
6	Li, N.	2022	retinal specialist	RDR	156	991	1147	1	Shanghai General Hospital	0.942	0.956	146.952	43.604	9.048	947.396		China		medium	800*800		deep learning	yes	no	yes	low	yes	yes	low	yes	yes	low	not clear	yes	no
7	Ming, S.	2021	Two licensed ophthalmologists	RDR	24	297	321	0	community	0.792	0.983	19.008	5.049	4.992	291.951	algorithm- EyeWisdom	China		low		45	convolutional neural network	yes	yes	yes	low	yes	yes	low	yes	yes	low	not clear	yes	no
				any DR	36	285	321	0	community	0.833	0.979	29.988	5.985	6.012	279.015		China		low		45	convolutional neural network
8	Natarajan, S.	2019	a vitreoretinal resident and a vitreoretinal surgeon	RDR	23	371	394	0	population-based(various dispensaries administered by the Municipal Corporation of Greater Mumbai)	1	0.884	23	59.832	0	311.168		India	yes	high			neural network	yes	no	yes	low	yes	yes	low	yes	yes	low	not clear	yes	yes
				any DR	42	352	394	0	population-based(various dispensaries administered by the Municipal Corporation of Greater Mumbai)	0.852	0.92	35.784	28.16	6.216	323.84		India		high			neural network
9	Noriega, A.	2021	3 retina specialists	RDR	50	50	100	0	Mexican ophthalmic hospital	0.952	0.9	47.6	5	2.4	45		Mexico	yes	low	224*224	45	deep learning	yes	no	yes	low	yes	yes	low	yes	not clear	low	not clear	yes	yes
10	Abraham O	2019	a different experienced level 3 grader within the screening programme and an ophthalmologist	any DR	435	822	1257
				VTDR	98
				PDR	6
11	Pawar, B.	2021	four ophthalmologists	RDR	47	164	211	0	rural community eye clinic	1	0.9147	47	13.9892	0	150.011		India	no	low		40	deep learning	yes	yes	yes	low	yes	yes	low	yes	yes	low	not clear	yes	no
12	Rego, S.	2021	3 ophthalmologists	RDR	47	248	295	0	primary care offices	0.81	0.97	38.07	7.44	8.93	240.56		Portugal	no	low			convolutional neural network	yes	no	yes	low	yes	yes	low	yes	not clear	low	not clear	yes	yes
13	Rogers, T.W.	2020	a board of experts.	RDR	595	5157	5752	1	clinical-based	0.816	0.817	485.52	943.731	109.48	4213.27		Finland	yes	medium	4288*2848	40	deep learning	yes	yes	yes	low	yes	yes	low	yes	not clear	low	not clear	yes	yes
				VTDR	60	5692	5752	1	clinical-based	0.866	0.877	51.96	700.116	8.04	4991.88		Finland		medium	4288*2848	40	deep learning
14	Sandhu, H.S.	2020	clinical ophthalmologists	any DR	75	36	111	0	a single academic medical center	1	0.974	75	0.936	0	35.064		US	no	high	1024*1024		machine learning	yes	yes	yes	low	yes	yes	low	yes	not clear	low	not clear	yes	no
				mtmDR	75	36	111	0	a single academic medical center	1	0.978	75	0.792	0	35.208		US	no	high	1024*1024		machine learning
15	Scheetz, J.	2021	two retinal specialists	RDR	32	171	203	0	clinical-based	0.969	0.877	31.008	21.033	0.992	149.967		Australia		low		45	deep learning	yes	no	yes	low	yes	yes	low	yes	not clear	low	not clear	yes	no
16	Sosale, B.	2020	vitreoretinal specialist	RDR	122	175	297	0	population-based	0.9884	0.8673	120.585	23.2225	1.4152	151.778		India	no	low	750*1334		convolutional neural networks	yes	yes	yes	low	yes	yes	low	yes	not clear	low	not clear	yes	no
				any DR	121	176	297	0	population-based	0.8678	0.9545	105.004	8.008	15.9962	167.992		India		low	750*1334		convolutional neural networks
17	Sosale, B.	2019	retina specialist	RDR	248	652	900	0	population-based	0.93	0.925	230.64	48.9	17.36	603.1		India	no	low	512*512		Convolutional Neural Networks	yes	no	yes	low	yes	yes	low	yes	yes	low	not clear	yes	no
				any DR	252	648	900	0	population-based	0.833	0.955	209.916	29.16	42.084	618.84		India		low	512*512		Convolutional Neural Networks
18	Tang, F.	2021	retina specialist	RDR	188	225	413	0	clinical-based	0.949	0.951	178.412	11.025	9.588	213.975		China	yes	low	2600*2048		convolutional neural networks	yes	yes	yes	low	yes	yes	low	yes	not clear	low	not clear	yes	no
19	Ting, D.S.W.	2017	a retinal specialist(>10 years’ experience)	RDR	1078	34870	35948	1	community	0.905	0.916	975.59	2929.08	102.41	31940.9		China	yes	high			convolutional neural networks	yes	yes	yes	low	yes	yes	low	yes	yes	low	not clear	yes	no
				VTDR	514	35434	35948	1	community	1	0.911	514	3153.63	0	32280.4		China	yes	high			convolutional neural networks
				mtmDR	320	35628	35948	1	community	0.932	0.887	298.24	4025.96	21.76	31602		China	yes	high			convolutional neural networks
20	Wang, Y.	2021	three trained graders	RDR	198	2406	2604	1	population-based(government employees attending the Guangzhou Government Servant Physical Check-up Center)	0.97	0.879	192.06	291.126	5.94	2114.87	The Lingtou Eye Cohort Study is an ongoing，prospective cohort study that enrolled government employees	China	no	medium	299*299		convolutional neural networks	yes	yes	yes	low	yes	yes	low	yes	yes	low	not clear	yes	no
21	Wongchaisuwat, N.	2021	a retinal expert	RDR	21	961	982	0	clinical-based(Ophthalmology Outpatient Clinic and the Diabetes Center at Siriraj Hospital)	0.86	0.92	18.06	76.88	2.94	884.12	Nidek camera	Thailand	yes	medium		45	convolutional neural networks	yes	no	yes	low	yes	yes	low	yes	not clear	low	not clear	yes	no
			a retinal expert	RDR	23	651	674	0	clinical-based(Ophthalmology Outpatient Clinic and the Diabetes Center at Siriraj Hospital)	0.92	0.84	21.16	104.16	1.84	546.84	Eidon camera	Thailand	yes	medium		60	convolutional neural networks
22	Yao, H.	2022	two senior ophthalmologists	mtmDR	50	71	121	0	clinical-based(T2DM patients from the endocrinology and ophthalmology departments,Sun Yat-sen Memorial Hospital)	0.83	0.63	41.5	26.27	8.5	44.73		China	yes	low			regression tree algorithm	yes	yes	yes	low	yes	yes	low	yes	not clear	low	not clear	yes	no
23	Zhang, Y.	2020	a panel of three experts	RDR	9922	30743	40665	1	clinical-based(diabetes centers)	0.833	0.925	8265.03	2305.72	1656.97	28437.3		China		low	800*800	45	neural network	yes	yes	yes	low	yes	yes	low	yes	yes	low	not clear	yes	no

## Sheet: figure4
	tp	fp	fn	tn
1	2309.93	10.6443	49.0672	11816.4
2	1453.4	10.1464	49.599	12672.9
3	296.05	208.65	13.95	1182.35
4	59.913	177.54	3.087	1436.46
5	556.458	2358.28	215.542	14075.7
6	615.188	94.614	76.812	1118.39
7	417.846	141.081	11.154	1375.92
8	146.952	43.604	9.048	947.396
9	19.008	5.049	4.992	291.951
10	29.988	5.985	6.012	279.015
11	23	59.832	0	311.168
12	35.784	28.16	6.216	323.84
13	47.6	5	2.4	45
14	47	13.9892	0	150.011
15	38.07	7.44	8.93	240.56
16	485.52	943.731	109.48	4213.27
17	51.96	700.116	8.04	4991.88
18	75	0.936	0	35.064
19	75	0.792	0	35.208
20	31.008	21.033	0.992	149.967
21	120.585	23.2225	1.4152	151.778
22	105.004	8.008	15.9962	167.992
23	230.64	48.9	17.36	603.1
24	209.916	29.16	42.084	618.84
25	178.412	11.025	9.588	213.975
26	975.59	2929.08	102.41	31940.9
27	216	3180.15	0	32551.9
28	837.868	3960.54	61.132	31088.5
29	192.06	291.126	5.94	2114.87
30	18.06	76.88	2.94	884.12
31	21.16	104.16	1.84	546.84
32	41.5	26.27	8.5	44.73
33	8265.03	2305.72	1656.97	28437.3

## Sheet: figure S1
Any DR
Author		tp	fp	fn	tn	categories of DR
Marc, B., et al. 2021	1	2309.93	10.6443	49.0672	11816.4	1
Joan, M., et al. 2022	5	556.458	2358.28	215.542	14075.7	1
Ming, S., et al. 2021	9	19.008	5.049	4.992	291.951	1
Natarajan, S., et al. 2019	11	23	59.832	0	311.168	1
Sandhu, H.S., et al. 2020	18	75	0.936	0	35.064	1
Sosale, B., et al. 2020	22	105.004	8.008	15.9962	167.992	1
Sosale, B., et al. 2019	24	209.916	29.16	42.084	618.84	1
RDR
Author		tp	fp	fn	tn	categories of DR
Marc, B., et al. 2021	2	1453.4	10.1464	49.599	12672.9	2
Li, N., et al. 2022	8	146.952	43.604	9.048	947.396	2
Ming, S., et al. 2021	10	29.988	5.985	6.012	279.015	2
Natarajan, S., et al. 2019	12	35.784	28.16	6.216	323.84	2
Noriega, A., et al. 2021	13	47.6	5	2.4	45	2
Pawar, B., et al. 2021	14	47	13.9892	0	150.011	2
Rego, S., et al. 2021	15	38.07	7.44	8.93	240.56	2
Rogers, T.W., et al. 2020	16	485.52	943.731	109.48	4213.27	2
Scheetz, J., et al. 2021	20	31.008	21.033	0.992	149.967	2
Sosale, B., et al. 2020	21	120.585	23.2225	1.4152	151.778	2
Sosale, B., et al. 2019	23	230.64	48.9	17.36	603.1	2
Tang, F., et al. 2021	25	178.412	11.025	9.588	213.975	2
Ting, D.S.W., et al. 2017	26	975.59	2929.08	102.41	31940.9	2
Wang, Y., et al. 2021	29	192.06	291.126	5.94	2114.87	2
Wongchaisuwat, N., et al. 2021	30	18.06	76.88	2.94	884.12	2
Wongchaisuwat, N., et al. 2021	31	21.16	104.16	1.84	546.84	2
Zhang, Y., et al. 2020	33	8265.03	2305.72	1656.97	28437.3	2
mtmDR
Author		tp	fp	fn	tn	categories of DR
IPP, E., et al. 2019	3	296.05	208.65	13.95	1182.35	3
Gulshan, V., et al. 2019	6	615.188	94.614	76.812	1118.39	3
Sandhu, H.S., et al. 2020	19	75	0.792	0	35.208	3
Ting, D.S.W., et al. 2017	28	298.24	4025.96	21.76	31602	3
Yao, H., et al. 2022	32	41.5	26.27	8.5	44.73	3
VTDR
Author		tp	fp	fn	tn	categories of DR
IPP, E., et al. 2019	4	59.913	177.54	3.087	1436.46	4
Gulshan, V., et al. 2019	7	417.846	141.081	11.154	1375.92	4
Rogers, T.W., et al. 2020	17	51.96	700.116	8.04	4991.88	4
Ting, D.S.W., et al. 2017	27	514	3153.63	0	32280.4	4

## Sheet: figure S2
Clinical-based
Author		tp	fp	fn	tn	Source of patients
Marc, B., et al. 2021	1	2309.93	10.6443	49.0672	11816.4	1
Marc, B., et al. 2021	2	1453.4	10.1464	49.599	12672.9	1
IPP, E., et al. 2019	3	296.05	208.65	13.95	1182.35	1
IPP, E., et al. 2019	4	59.913	177.54	3.087	1436.46	1
Gulshan, V., et al. 2019	6	615.188	94.614	76.812	1118.39	1
Gulshan, V., et al. 2019	7	417.846	141.081	11.154	1375.92	1
Li, N., et al. 2022	8	146.952	43.604	9.048	947.396	1
Noriega, A., et al. 2021	13	47.6	5	2.4	45	1
Rego, S., et al. 2021	15	38.07	7.44	8.93	240.56	1
Rogers, T.W., et al. 2020	16	485.52	943.731	109.48	4213.27	1
Rogers, T.W., et al. 2020	17	51.96	700.116	8.04	4991.88	1
Sandhu, H.S., et al. 2020	18	75	0.936	0	35.064	1
Sandhu, H.S., et al. 2020	19	75	0.792	0	35.208	1
Scheetz, J., et al. 2021	20	31.008	21.033	0.992	149.967	1
Tang, F., et al. 2021	25	178.412	11.025	9.588	213.975	1
Wongchaisuwat, N., et al. 2021	30	18.06	76.88	2.94	884.12	1
Wongchaisuwat, N., et al. 2021	31	21.16	104.16	1.84	546.84	1
Yao, H., et al. 2022	32	41.5	26.27	8.5	44.73	1
Zhang, Y., et al. 2020	33	8265.03	2305.72	1656.97	28437.3	1
Community-based
Author		tp	fp	fn	tn	Source of patients
Joan, M., et al. 2022	5	556.458	2358.28	215.542	14075.7	2
Ming, S., et al. 2021	9	19.008	5.049	4.992	291.951	2
Ming, S., et al. 2021	10	29.988	5.985	6.012	279.015	2
Pawar, B., et al. 2021	14	47	13.9892	0	150.011	2
Ting, D.S.W., et al. 2017	26	975.59	2929.08	102.41	31940.9	2
Ting, D.S.W., et al. 2017	27	514	3153.63	0	32280.4	2
Ting, D.S.W., et al. 2017	28	298.24	4025.96	21.76	31602	2
Population-based
Author		tp	fp	fn	tn	Source of patients
Natarajan, S., et al. 2019	11	23	59.832	0	311.168	3
Natarajan, S., et al. 2019	12	35.784	28.16	6.216	323.84	3
Sosale, B., et al. 2020	21	120.585	23.2225	1.4152	151.778	3
Sosale, B., et al. 2020	22	105.004	8.008	15.9962	167.992	3
Sosale, B., et al. 2019	23	230.64	48.9	17.36	603.1	3
Sosale, B., et al. 2019	24	209.916	29.16	42.084	618.84	3
Wang, Y., et al. 2021	29	192.06	291.126	5.94	2114.87	3

## Sheet: figure S3
Non-Asian studies
Author		tp	fp	fn	tn	country
Marc, B., et al. 2021	1	2309.93	10.6443	49.0672	11816.4	0
Marc, B., et al. 2021	2	1453.4	10.1464	49.599	12672.9	0
IPP, E., et al. 2019	3	296.05	208.65	13.95	1182.35	0
IPP, E., et al. 2019	4	59.913	177.54	3.087	1436.46	0
Joan, M., et al. 2022	5	556.458	2358.28	215.542	14075.7	0
Noriega, A., et al. 2021	13	47.6	5	2.4	45	0
Rego, S., et al. 2021	15	38.07	7.44	8.93	240.56	0
Rogers, T.W., et al. 2020	16	485.52	943.731	109.48	4213.27	0
Rogers, T.W., et al. 2020	17	51.96	700.116	8.04	4991.88	0
Sandhu, H.S., et al. 2020	18	75	0.936	0	35.064	0
Sandhu, H.S., et al. 2020	19	75	0.792	0	35.208	0
Scheetz, J., et al. 2021	20	31.008	21.033	0.992	149.967	0
Asian studies
Author		tp	fp	fn	tn	country
Gulshan, V., et al. 2019	6	615.188	94.614	76.812	1118.39	1
Gulshan, V., et al. 2019	7	417.846	141.081	11.154	1375.92	1
Li, N., et al. 2022	8	146.952	43.604	9.048	947.396	1
Ming, S., et al. 2021	9	19.008	5.049	4.992	291.951	1
Ming, S., et al. 2021	10	29.988	5.985	6.012	279.015	1
Natarajan, S., et al. 2019	11	23	59.832	0	311.168	1
Natarajan, S., et al. 2019	12	35.784	28.16	6.216	323.84	1
Pawar, B., et al. 2021	14	47	13.9892	0	150.011	1
Sosale, B., et al. 2020	21	120.585	23.2225	1.4152	151.778	1
Sosale, B., et al. 2020	22	105.004	8.008	15.9962	167.992	1
Sosale, B., et al. 2019	23	230.64	48.9	17.36	603.1	1
Sosale, B., et al. 2019	24	209.916	29.16	42.084	618.84	1
Tang, F., et al. 2021	25	178.412	11.025	9.588	213.975	1
Ting, D.S.W., et al. 2017	26	975.59	2929.08	102.41	31940.9	1
Ting, D.S.W., et al. 2017	27	514	3153.63	0	32280.4	1
Ting, D.S.W., et al. 2017	28	298.24	4025.96	21.76	31602	1
Wang, Y., et al. 2021	29	192.06	291.126	5.94	2114.87	1
Wongchaisuwat, N., et al. 2021	30	18.06	76.88	2.94	884.12	1
Wongchaisuwat, N., et al. 2021	31	21.16	104.16	1.84	546.84	1
Yao, H., et al. 2022	32	41.5	26.27	8.5	44.73	1
Zhang, Y., et al. 2020	33	8265.03	2305.72	1656.97	28437.3	1

## Sheet: figure S4
Sample size <5000 eyes
Author		tp	fp	fn	tn	sample size
IPP, E., et al. 2019	3	296.05	208.65	13.95	1182.35	0
IPP, E., et al. 2019	4	59.913	177.54	3.087	1436.46	0
Gulshan, V., et al. 2019	6	615.188	94.614	76.812	1118.39	0
Gulshan, V., et al. 2019	7	417.846	141.081	11.154	1375.92	0
Li, N., et al. 2022	8	146.952	43.604	9.048	947.396	0
Ming, S., et al. 2021	9	19.008	5.049	4.992	291.951	0
Ming, S., et al. 2021	10	29.988	5.985	6.012	279.015	0
Natarajan, S., et al. 2019	11	23	59.832	0	311.168	0
Natarajan, S., et al. 2019	12	35.784	28.16	6.216	323.84	0
Noriega, A., et al. 2021	13	47.6	5	2.4	45	0
Pawar, B., et al. 2021	14	47	13.9892	0	150.011	0
Rego, S., et al. 2021	15	38.07	7.44	8.93	240.56	0
Sandhu, H.S., et al. 2020	18	75	0.936	0	35.064	0
Sandhu, H.S., et al. 2020	19	75	0.792	0	35.208	0
Scheetz, J., et al. 2021	20	31.008	21.033	0.992	149.967	0
Sosale, B., et al. 2020	21	120.585	23.2225	1.4152	151.778	0
Sosale, B., et al. 2020	22	105.004	8.008	15.9962	167.992	0
Sosale, B., et al. 2019	23	230.64	48.9	17.36	603.1	0
Sosale, B., et al. 2019	24	209.916	29.16	42.084	618.84	0
Tang, F., et al. 2021	25	178.412	11.025	9.588	213.975	0
Wang, Y., et al. 2021	29	192.06	291.126	5.94	2114.87	0
Wongchaisuwat, N., et al. 2021	30	18.06	76.88	2.94	884.12	0
Wongchaisuwat, N., et al. 2021	31	21.16	104.16	1.84	546.84	0
Yao, H., et al. 2022	32	41.5	26.27	8.5	44.73	0
Sample size >5000 eyes
Author		tp	fp	fn	tn	sample size
Marc, B., et al. 2021	1	2309.93	10.6443	49.0672	11816.4	1
Marc, B., et al. 2021	2	1453.4	10.1464	49.599	12672.9	1
Joan, M., et al. 2022	5	556.458	2358.28	215.542	14075.7	1
Rogers, T.W., et al. 2020	16	485.52	943.731	109.48	4213.27	1
Rogers, T.W., et al. 2020	17	51.96	700.116	8.04	4991.88	1
Ting, D.S.W., et al. 2017	26	975.59	2929.08	102.41	31940.9	1
Ting, D.S.W., et al. 2017	27	514	3153.63	0	32280.4	1
Ting, D.S.W., et al. 2017	28	298.24	4025.96	21.76	31602	1
Zhang, Y., et al. 2020	33	8265.03	2305.72	1656.97	28437.3	1

## Sheet: figure S5
Low quality
Author		tp	fp	fn	tn	Quality of included research
Marc, B., et al. 2021	1	2309.93	10.6443	49.0672	11816.4	1
Marc, B., et al. 2021	2	1453.4	10.1464	49.599	12672.9	1
Ming, S., et al. 2021	9	19.008	5.049	4.992	291.951	1
Ming, S., et al. 2021	10	29.988	5.985	6.012	279.015	1
Noriega, A., et al. 2021	13	47.6	5	2.4	45	1
Pawar, B., et al. 2021	14	47	13.9892	0	150.011	1
Rego, S., et al. 2021	15	38.07	7.44	8.93	240.56	1
Scheetz, J., et al. 2021	20	31.008	21.033	0.992	149.967	1
Sosale, B., et al. 2020	21	120.585	23.2225	1.4152	151.778	1
Sosale, B., et al. 2020	22	105.004	8.008	15.9962	167.992	1
Sosale, B., et al. 2019	23	230.64	48.9	17.36	603.1	1
Sosale, B., et al. 2019	24	209.916	29.16	42.084	618.84	1
Tang, F., et al. 2021	25	178.412	11.025	9.588	213.975	1
Yao, H., et al. 2022	32	41.5	26.27	8.5	44.73	1
Zhang, Y., et al. 2020	33	8265.03	2305.72	1656.97	28437.3	1
Medium quality
Author		tp	fp	fn	tn	Quality of included research
Joan, M., et al. 2022	5	556.458	2358.28	215.542	14075.7	2
Li, N., et al. 2022	8	146.952	43.604	9.048	947.396	2
Rogers, T.W., et al. 2020	16	485.52	943.731	109.48	4213.27	2
Rogers, T.W., et al. 2020	17	51.96	700.116	8.04	4991.88	2
Wang, Y., et al. 2021	29	192.06	291.126	5.94	2114.87	2
Wongchaisuwat, N., et al. 2021	30	18.06	76.88	2.94	884.12	2
Wongchaisuwat, N., et al. 2021	31	21.16	104.16	1.84	546.84	2
High quality
Author		tp	fp	fn	tn	Quality of included research
IPP, E., et al. 2019	3	296.05	208.65	13.95	1182.35	3
IPP, E., et al. 2019	4	59.913	177.54	3.087	1436.46	3
Gulshan, V., et al. 2019	6	615.188	94.614	76.812	1118.39	3
Gulshan, V., et al. 2019	7	417.846	141.081	11.154	1375.92	3
Natarajan, S., et al. 2019	11	23	59.832	0	311.168	3
Natarajan, S., et al. 2019	12	35.784	28.16	6.216	323.84	3
Sandhu, H.S., et al. 2020	18	75	0.936	0	35.064	3
Sandhu, H.S., et al. 2020	19	75	0.792	0	35.208	3
Ting, D.S.W., et al. 2017	26	975.59	2929.08	102.41	31940.9	3
Ting, D.S.W., et al. 2017	27	514	3153.63	0	32280.4	3
Ting, D.S.W., et al. 2017	28	298.24	4025.96	21.76	31602	3

## Sheet: figure S6
<1000*1000 pixels
Author		tp	fp	fn	tn	Quality of images
Li, N., et al. 2022	8	146.952	43.604	9.048	947.396	1
Noriega, A., et al. 2021	13	47.6	5	2.4	45	1
Sosale, B., et al. 2019	23	230.64	48.9	17.36	603.1	1
Sosale, B., et al. 2019	24	209.916	29.16	42.084	618.84	1
Wang, Y., et al. 2021	29	192.06	291.126	5.94	2114.87	1
Zhang, Y., et al. 2020	33	8265.03	2305.72	1656.97	28437.3	1
>1000*1000 pixels
Author		tp	fp	fn	tn	Quality of images
Rogers, T.W., et al. 2020	16	485.52	943.731	109.48	4213.27	2
Rogers, T.W., et al. 2020	17	51.96	700.116	8.04	4991.88	2
Sandhu, H.S., et al. 2020	18	75	0.936	0	35.064	2
Sandhu, H.S., et al. 2020	19	75	0.792	0	35.208	2
Sosale, B., et al. 2020	21	120.585	23.2225	1.4152	151.778	2
Sosale, B., et al. 2020	22	105.004	8.008	15.9962	167.992	2
Tang, F., et al. 2021	25	178.412	11.025	9.588	213.975	2

## Sheet: figure S7
Convolutional neural network (CNN) algorithm
Author		tp	fp	fn	tn	algorithm
Marc, B., et al. 2021	1	2309.93	10.6443	49.0672	11816.4	1
Marc, B., et al. 2021	2	1453.4	10.1464	49.599	12672.9	1
Ming, S., et al. 2021	9	19.008	5.049	4.992	291.951	1
Ming, S., et al. 2021	10	29.988	5.985	6.012	279.015	1
Rego, S., et al. 2021	15	38.07	7.44	8.93	240.56	1
Sosale, B., et al. 2020	21	120.585	23.2225	1.4152	151.778	1
Sosale, B., et al. 2020	22	105.004	8.008	15.9962	167.992	1
Sosale, B., et al. 2019	23	230.64	48.9	17.36	603.1	1
Sosale, B., et al. 2019	24	209.916	29.16	42.084	618.84	1
Tang, F., et al. 2021	25	178.412	11.025	9.588	213.975	1
Ting, D.S.W., et al. 2017	26	975.59	2929.08	102.41	31940.9	1
Ting, D.S.W., et al. 2017	27	514	3153.63	0	32280.4	1
Ting, D.S.W., et al. 2017	28	298.24	4025.96	21.76	31602	1
Wang, Y., et al. 2021	29	192.06	291.126	5.94	2114.87	1
Wongchaisuwat, N., et al. 2021	30	18.06	76.88	2.94	884.12	1
Wongchaisuwat, N., et al. 2021	31	21.16	104.16	1.84	546.84	1
Machine learning (ML) algorithm
Author		tp	fp	fn	tn	algorithm
IPP, E., et al. 2019	3	296.05	208.65	13.95	1182.35	2
IPP, E., et al. 2019	4	59.913	177.54	3.087	1436.46	2
Sandhu, H.S., et al. 2020	18	75	0.936	0	35.064	2
Sandhu, H.S., et al. 2020	19	75	0.792	0	35.208	2
Neural network (NN) algorithm
Author		tp	fp	fn	tn	algorithm
Gulshan, V., et al. 2019	6	615.188	94.614	76.812	1118.39	3
Gulshan, V., et al. 2019	7	417.846	141.081	11.154	1375.92	3
Natarajan, S., et al. 2019	11	23	59.832	0	311.168	3
Natarajan, S., et al. 2019	12	35.784	28.16	6.216	323.84	3
Zhang, Y., et al. 2020	33	8265.03	2305.72	1656.97	28437.3	3
Other algorithms
Author		tp	fp	fn	tn	algorithm
Joan, M., et al. 2022	5	556.458	2358.28	215.542	14075.7	4
Li, N., et al. 2022	8	146.952	43.604	9.048	947.396	4
Noriega, A., et al. 2021	13	47.6	5	2.4	45	4
Pawar, B., et al. 2021	14	47	13.9892	0	150.011	4
Rogers, T.W., et al. 2020	16	485.52	943.731	109.48	4213.27	4
Rogers, T.W., et al. 2020	17	51.96	700.116	8.04	4991.88	4
Scheetz, J., et al. 2021	20	31.008	21.033	0.992	149.967	4
Yao, H., et al. 2022	32	41.5	26.27	8.5	44.73	4

## Sheet: figure S8
Meta-analysis results after three sensitive studies were excluded
Author	tp	fp	fn	tn
IPP, E., et al. 2019	296.05	208.65	13.95	1182.35
IPP, E., et al. 2019	59.913	177.54	3.087	1436.46
Joan, M., et al. 2022	556.458	2358.28	215.542	14075.7
Gulshan, V., et al. 2019	615.188	94.614	76.812	1118.39
Gulshan, V., et al. 2019	417.846	141.081	11.154	1375.92
Li, N., et al. 2022	146.952	43.604	9.048	947.396
Ming, S., et al. 2021	19.008	5.049	4.992	291.951
Ming, S., et al. 2021	29.988	5.985	6.012	279.015
Natarajan, S., et al. 2019	23	59.832	0	311.168
Natarajan, S., et al. 2019	35.784	28.16	6.216	323.84
Noriega, A., et al. 2021	47.6	5	2.4	45
Pawar, B., et al. 2021	47	13.9892	0	150.011
Rego, S., et al. 2021	38.07	7.44	8.93	240.56
Rogers, T.W., et al. 2020	485.52	943.731	109.48	4213.27
Rogers, T.W., et al. 2020	51.96	700.116	8.04	4991.88
Sandhu, H.S., et al. 2020	75	0.936	0	35.064
Sandhu, H.S., et al. 2020	75	0.792	0	35.208
Scheetz, J., et al. 2021	31.008	21.033	0.992	149.967
Sosale, B., et al. 2020	120.585	23.2225	1.4152	151.778
Sosale, B., et al. 2020	105.004	8.008	15.9962	167.992
Sosale, B., et al. 2019	230.64	48.9	17.36	603.1
Sosale, B., et al. 2019	209.916	29.16	42.084	618.84
Tang, F., et al. 2021	178.412	11.025	9.588	213.975
Ting, D.S.W., et al. 2017	975.59	2929.08	102.41	31940.9
Ting, D.S.W., et al. 2017	298.24	4025.96	21.76	31602
Wang, Y., et al. 2021	192.06	291.126	5.94	2114.87
Wongchaisuwat, N., et al. 2021	18.06	76.88	2.94	884.12
Wongchaisuwat, N., et al. 2021	21.16	104.16	1.84	546.84
Yao, H., et al. 2022	41.5	26.27	8.5	44.73
Zhang, Y., et al. 2020	8265.03	2305.72	1656.97	28437.3
